# Supplementary material for: Modulations in the offspring gut microbiome are refractory to postnatal synbiotic supplementation among juvenile primates
Source: BMC Microbiol. 2018 Apr 5;18:28. doi: 10.1186/s12866-018-1169-9 (PMC5887201; doi:10.1186/s12866-018-1169-9)
Supplement: Supplementary file 7 — Table S4. BLAST results for OTU representative sequences. (XLSX 12 kb) [file 12866_2018_1169_MOESM7_ESM.xlsx]

## Sheet: Sheet1
Supplementary Table 3. Manual inspection of reference OTUs for probiotic bacteria used in the study
Genus	# reference OTUs	# ref. OTUs w/ > 10 counts	# ref. OTUs present in mid-supplementation group	# ref. OTUs w/ >10 counts present in mid-supplementation group
Enterococcus	7	1	0	-
Lactobacillus	95	21	16	6
		OTU counts			Relative abundance (%)			BLAST scores
Reference OTU ID#	Genus	Total (untreated, pre, mid, post-1,2,4)	Pre-supplementation	Mid-supplmentation	Pre-supplementation	Mid-supplmentation	p-value (White's non-parametric t-test)	Score / E-value	Alignment (%)	Gaps (%)	Notes
3697034	Enterococcus	31	0	0	0	0	1 (hueristic: statistics calculated with Fisher's test)	2522 / 0.0	1439/1466 (98%)	0/1466 (0%)	Top blast hit is to Enterococcus faecium strain NCAIM B.01181
269125	Lactobacillus	793	84	101	0.271	0.395	0.725	-	-	-	Did not hit to any of the probiotic Lactobacilli
135956	Lactobacillus	261	39	45	0.127	0.179	0.789	-	-	-	Did not hit to any of the probiotic Lactobacilli
292057	Lactobacillus	401	58	39	0.193	0.137	0.644	-	-	-	Did not hit to any of the probiotic Lactobacilli
289627	Lactobacillus	214	15	39	0.048	0.154	0.472	-	-	-	Did not hit to any of the probiotic Lactobacilli
192832	Lactobacillus	160	45	23	0.144	0.078	0.342	-	-	-	Did not hit to any of the probiotic Lactobacilli
1142657	Lactobacillus	77	10	12	0.034	0.044	0.775	-	-	-	Did not hit to any of the probiotic Lactobacilli
26608	Lactobacillus	95	34	8	0.115	0.031	0.069	-	-	-	Did not hit to any of the probiotic Lactobacilli
15129	Lactobacillus	83	29	8	0.099	0.029	0.139	-	-	-	Did not hit to any of the probiotic Lactobacilli
622013	Lactobacillus	63	19	7	0.064	0.026	0.183	-	-	-	Did not hit to any of the probiotic Lactobacilli
326721	Lactobacillus	69	6	5	0.019	0.017	1 (hueristic: statistics calculated with Fisher's test)	-	-	-	Did not hit to any of the probiotic Lactobacilli
242917	Lactobacillus	160	16	4	0.053	0.015	0.165	-	-	-	Did not hit to any of the probiotic Lactobacilli
47365	Lactobacillus	105	39	3	0.132	0.008	0.021	-	-	-	Did not hit to any of the probiotic Lactobacilli
295654	Lactobacillus	27	5	3	0.015	0.009	0.727	-	-	-	Did not hit to any of the probiotic Lactobacilli
958496	Lactobacillus	65	23	2	0.076	0.006	0.006	2315 / 0.0	1346/1384 (97%)	3/1384 (0%)	Hit to L. casei, but not as the top hit
137580	Lactobacillus	31	8	2	0.026	0.006	0.107	-	-	-	Did not hit to any of the probiotic Lactobacilli
725198	Lactobacillus	31	3	1	0.009	0.003	0.625	-	-	-	Did not hit to any of the probiotic Lactobacilli
187233	Lactobacillus	67	1	0	0.004	0	1 (hueristic: statistics calculated with Fisher's test)	-	-	-	Did not hit to any of the probiotic Lactobacilli
4411596	Lactobacillus	55	5	0	0.019	0	0.063	-	-	-	Did not hit to any of the probiotic Lactobacilli
131921	Lactobacillus	22	1	0	0.003	0	1 (hueristic: statistics calculated with Fisher's test)	-	-	-	Did not hit to any of the probiotic Lactobacilli
590836	Lactobacillus	15	4	0	0.012	0	0.125	-	-	-	Did not hit to any of the probiotic Lactobacilli
703741	Lactobacillus	11	8	0	0.026	0	0.005	2426 / 0.0	1443/1500 (96%)	10/1500 (1%)	Hit to L. acidophilus, but not as the top hit
